# Supplementary material for: MEKK2 and MEKK3 suppress Hedgehog pathway-dependent medulloblastoma by inhibiting GLI1 function
Source: Oncogene. 2018 Apr 17;37(28):3864–78. doi: 10.1038/s41388-018-0249-5 (PMC6041257; doi:10.1038/s41388-018-0249-5)
Supplement: Supplementary file 2 — Supplemtary table 1 [file 41388_2018_249_MOESM2_ESM.xlsx]

## Sheet: Sheet1
kinase library screening via Gli reporter
Gene Name	relative 8X GBS reporter activity
AKT1	0.7
AKT2	1.13
AKT3	0.79
CIT	0.93
CDC42BPA	1.25
CDC42BPB	1.07
CDC42BPG	0.93
DMPK	1.63
ROCK1	0.77
ROCK2	1.23
ADRBK1	0.86
ADRBK2	1.44
GRK1	1.2
GRK4	1.39
GRK5	1.17
GRK6	1.21
GRK7	1.17
MAST1	1.25
MAST2	1.35
MAST3	1.53
MAST4	1.03
MASTL	0.95
LATS1	1.17
LATS2	1.31
STK38	1.27
STK38L	1.22
PDPK1	1.65
PRKACA	0.94
PRKACB	0.81
PRKACG	0.43
PRKX	1.48
PRKY	0.53
PRKCA	0.48
PRKCB	0.38
PRKCG	0.41
PRKCE	0.88
PRKCH	0.92
PRKCI	1.33
PRKCZ	1.18
PRKG1	0.8
PRKG2	0.68
PKN1	0.96
PKN2	0.89
PKN3	0.8
RPS6KA4	0.77
RPS6KB1	0.81
RPS6KB2	0.7
RPS6KA1	0.74
RPS6KA3	1.11
RPS6KA6	1.03
SGK1	0.93
SGK2	1.02
SGK3	1.31
STK32A	0.81
STK32B	1.43
STK32C	1.08
ADCK3	1.15
ADCK1	1.04
ADCK2	1.03
ALPK2	1.11
EEF2K	0.64
ABR	1.27
BCR	0.8
BLVRA	1.2
BRD2	1.76
BRD3	1.3
BRD4	1.16
BRDT	1.57
COL4A3BP	1.06
FASTK	1.13
STK19	0.85
GTF2F1	1.05
BCKDK	0.89
PDK1	0.71
PDK2	0.86
PDK3	0.77
PDK4	0.94
ATM	1.8
ATR	0.94
MTOR	0.97
SMG1	0.54
TRRAP	1.07
RIOK1	1.28
RIOK2	1.3
RIOK3	1.23
TAF1	1.4
TRIM24	1.04
TRIM28	1.2
CAMK1	1.18
CAMK1D	1.01
CAMK4	1.33
PNCK	1.02
CAMK2A	1.06
CAMK2B	1.02
CAMK2D	1.45
CAMK2G	0.99
PRKAA1	1.27
PRKAA2	1.09
BRSK1	1.29
BRSK2	0.7
CHEK1	0.99
MARK1	1.03
MARK2	1.05
MARK3	1.15
MARK4	1.23
MELK	0.85
NIM1	1.3
NUAK1	0.88
NUAK2	0.84
PASK	1.01
SIK1	0.88
SIK2	1.33
SIK3	2.37
SNRK	1.07
CAMKV	0.99
CASK	1.08
DAPK2	1.09
DAPK3	1.28
STK17A	1.05
STK17B	1.3
DCLK1	1.17
DCLK2	1.27
DCLK3	1.06
MAPKAPK2	1.1
MAPKAPK3	1.33
MAPKAPK5	1.06
MKNK1	1.07
MKNK2	1.51
MYLK3	1.19
PHKG1	1.22
PIM1	1.36
PIM2	1.02
PRKD1	1.21
PRKD2	0.89
PRKD3	1.03
PSKH2	1.14
CHEK2	0.9
STK40	0.62
STK33	1.12
TRIB1	1.26
TRIB2	1.44
TRIB3	0.73
KALRN	0.81
SPEG	1.26
TSSK1B	1.89
TSSK2	2.31
TSSK6	1.17
CSNK1A1	1.65
CSNK1A1L	1.57
CSNK1G1	0.83
CSNK1G2	0.76
CSNK1G3	1.43
TTBK1	1.36
TTBK2	1.39
VRK1	1.05
VRK2	0.91
VRK3	1.42
CDK20	1.04
CDK1	1.08
CDK10	1.21
CDK2	1.1
CDK3	0.87
CDK4	1.02
CDK6	1.09
CDK5	1.39
CDK7	1.38
CDK19	1.1
CDK8	1.14
CDK9	0.7
CDK12	1.08
CDK16	0.86
CDK17	1.16
CDK18	1.17
CDK14	1.06
CDK15	0.79
CDKL3	0.92
CDKL5	0.82
CSNK2A1	0.91
CSNK2A2	0.96
CLK1	1.02
CLK3	0.75
DYRK1A	4.79
DYRK2	1.61
DYRK3	1.57
DYRK4	1.42
HIPK1	1.11
HIPK2	0.7
HIPK3	1.75
PRPF4B	1.39
GSK3A	1.18
GSK3B	1.3
MAPK1	1.21
MAPK4	1.34
MAPK6	2.04
MAPK15	1.4
MAPK10	1.4
MAPK8	1.14
MAPK9	1.37
NLK	0.75
MAPK11	1.73
MAPK12	2.07
MAPK13	1.8
ICK	1.35
MAK	1.97
MOK	1.76
SRPK2	2.21
SRPK3	1.39
NME1	1.07
NME2	1.61
NME3	1.24
NME4	1.13
NME5	1.36
NME6	1.34
NME7	1.55
AURKA	1.36
AURKB	1.48
AURKC	1.22
BUB1	0.92
BUB1B	1.04
TP53RK	0.97
CAMKK2	1.09
CDC7	0.94
DSTYK	0.89
GSG2	0.87
CHUK	1.08
IKBKB	0.83
IKBKE	0.47
TBK1	0.61
ERN1	1.07
UHMK1	0.82
BMP2K	0.88
GAK	1.14
STK16	1.06
NEK3	1.32
NEK5	1.29
NEK11	1.32
NEK2	1.44
NEK4	1.16
NEK6	0.71
NEK7	1.22
NEK9	1.3
SBK1	0.95
SBK2	1.39
PINK1	1.21
PEAK1	0.97
PDIK1L	0.82
SGK196	0.92
STK31	0.99
PAN3	0.88
EIF2AK4	4.47
EIF2AK1	0.53
EIF2AK3	0.64
EIF2AK2	0.44
PLK1	0.97
PLK2	0.42
PLK4	0.89
SCYL1	1.03
SCYL2	0.99
SCYL3	0.99
C9orf96	0.72
PXK	0.95
TBCK	0.75
TLK2	0.95
PBK	0.9
TTK	0.64
STK36	1.11
ULK1	0.33
ULK2	0.98
ULK3	0.86
ULK4	1.07
PIK3R4	0.96
PKMYT1	1.16
WEE1	0.98
FAM198A	0.98
FAM198B	1
FAM20A	1.08
FAM20B	0.77
GUCY2C	0.88
GUCY2F	0.75
MAP3K15	1.09
MAP3K5	0.9
MAP3K6	0.85
MAP3K1	0.9
MAP3K2	0.39
MAP3K3	0.12
MAP3K4	1.01
OXSR1	0.97
MAP4K1	0.98
MAP4K2	0.85
MAP4K3	1.54
MAP4K5	1.32
MAP4K4	1.35
MINK1	1.04
TNIK	1.09
STK3	1.23
STK4	0.75
MYO3B	1.29
PAK2	1.23
PAK3	1.31
PAK4	1.4
PAK6	1.78
PAK7	1.1
SLK	2.47
STK10	1.6
STRADA	1.7
STRADB	1.78
TAOK1	0.36
TAOK2	0.81
TAOK3	1.38
MST4	0.85
STK24	1.03
MAP2K1	1.21
MAP2K2	1.53
MAP2K3	0.91
MAP2K6	0.92
MAP2K4	1.32
MAP2K5	1.03
MAP2K7	0.89
MAP3K14	0.92
MAP3K8	0.78
ABL1	0.67
ABL2	1.38
AXL	1.02
TYRO3	2.02
PTK7	1.53
CSK	1.76
MATK	1.52
DDR1	1.42
DDR2	0.96
EGFR	2.16
ERBB2	1.42
ERBB3	1.36
ERBB4	1.16
EPHA1	1.12
EPHA10	0.89
EPHA2	0.94
EPHA3	3.49
EPHA5	0.96
EPHA6	0.7
EPHA8	0.79
EPHB1	1.22
EPHB3	0.96
EPHB4	0.92
EPHB6	0.93
PTK2	0.85
PTK2B	0.94
FER	0.79
FES	1.07
FGFR1	0.32
FGFR2	0.64
FGFR3	0.52
IGF1R	0.97
INSR	0.72
INSRR	0.65
JAK1	0.55
JAK2	0.39
TYK2	0.5
LMTK2	0.75
MET	0.81
MST1R	0.83
MUSK	0.96
KIT	0.94
PDGFRA	0.38
PDGFRB	0.41
RET	0.52
ROR1	0.54
ROR2	0.51
RYK	1.15
ROS1	0.52
FRK	0.68
FGR	0.76
FYN	1.33
LCK	1.33
LYN	1.65
PTK6	1.65
LIMK2	0.74
TESK2	0.83
LRRK1	0.79
TNNI3K	1.01
ILK	0.76
MAP3K12	0.9
MAP3K13	0.8
MAP3K10	1.96
MAP3K11	0.94
MAP3K9	1.09
ZAK	0.64
KSR1	0.76
KSR2	0.73
ARAF	0.5
BRAF	0.78
RAF1	1.13
ANKK1	1.13
RIPK1	0.22
RIPK2	0.96
RIPK3	0.85
RIPK4	0.86
ACVR1B	1.28
ACVR1C	1.19
ACVRL1	1.97
BMPR1A	1.73
BMPR1B	1.53
TGFBR1	1.17
ACVR2A	1.3
ACVR2B	1.65
AMHR2	1.61
