# Supplementary material for: MEKK2 and MEKK3 suppress Hedgehog pathway-dependent medulloblastoma by inhibiting GLI1 function
Source: Oncogene. 2018 Apr 17;37(28):3864–78. doi: 10.1038/s41388-018-0249-5 (PMC6041257; doi:10.1038/s41388-018-0249-5)
Supplement: Supplementary file 3 — Supplemtary table 2 [file 41388_2018_249_MOESM3_ESM.xlsx]

## Sheet: Sheet1
PCR primers and shRNA or gRNA target sequence
mActin qPCR forward primer	CATTGCTGACAGGATGCAGAAGG
mActin qPCR reverse primer	TGCTGGAAGGTGGACAGTGAGG
mGli1 qPCR forward primer	CTCAAACTGCCCAGCTTAACCC
mGli1 qPCR reverse primer	TGCGGCTGACTGTGTAAGCAGA
mPtch1 qPCR forward primer	TGCTGTGCCTGTGGTCATCCTGATT
mPtch1 qPCR reverse primer	CAGAGCGAGCATAGCCCTGTGGTTC
mHhip qPCR forward primer	TGGTGGCTTCTACCCACGAGTA
mHhip qPCR reverse primer	CTGGGAATGCGGGGAGCAGGGA
hGAPDH qPCR forward primer	GTCTCCTCTGACTTCAACAGCG
hGAPDH qPCR reverse primer	ACCACCCTGTTGCTGTAGCCAA
hGLI1 qPCR forward primer	AGCCTTCAGCAATGCCAGTGAC
hGLI1 qPCR reverse primer	GTCAGGACCATGCACTGTCTTG
hPTCH1 qPCR forward primer	GCTGCACTACTTCAGAGACTGG
hPTCH1 qPCR reverse primer	CACCAGGAGTTTGTAGGCAAGG
hHHIP qPCR forward primer	GCTGTGCGGTGGCTTCTACCCT
hHHIP qPCR reverse primer	GGAGAGCAAAGTGCACATTTGA
zebrafish gli1qPCRF	ATGCCAGTGGATATGCAGC
zebrafish gli1qPCRR	CTCTCTGCTGTTCACAGACT
zebrafish hip1qPCRF	TTCTTTCTTCTTCCACAGGC
zebrafish hip1qPCRR	ATTGCTGGACAGGGGCAGAC
zebrafish actb1qPCRF	GGCTCCGGTATGTGCAAAGC
zebrafish actb1qPCRR	GCTCAATGGGGTATTTGAGG
Zebrafish mekk2-KO identification forward primer	CATTTCATGGGAGAATCCTC
Zebrafish mekk2-KO identification reverse primer	CCCTCACATCATTCTGGTTC
Zebrafish mekk3-KO identification forward primer	GGATCTTCAAATCTGAACAA
Zebrafish mekk3-KO identification reverse primer	TGACATCCTCCAATCTGTTG
mMekk2 sgRNA1	TAAAGATAATGCTGGCCGAC
mMekk2 sgRNA2	CTGGCCGACTGGCCTTATGA
mMekk3 sgRNA1	AGCCGACGAACCCGGTTGTC
mMekk3 sgRNA2	TCCAGATGAGCCGACGAACC
hMekk2 sgRNA1	CAAGGATAATGCTGGTCGAC
hMekk2 sgRNA2	CTGGTCGACTGGCCTTATGA
hMekk3 sgRNA1	TCCGGTGACGTCGGTTCATC
hMekk3 sgRNA2	TCCAGATGAACCGACGTCAC
mSufu shRNA1	GAGTTGACGTTTCGTCTGA
mSufu shRNA2	GTAGTGACTTTCTTCCAGA
mSufu shRNA3	GGAGGACTTAGAAGATCTA
Zebrafish mekk2 sgRNA	GAATTCCATCATGCAAGACC
Zebrafish mekk3 sgRNA	TGCAGATGACCAGGCGCCAG
